# Supplementary material for: Co-Precipitation Synthesis of Co3[Fe(CN)6]2·10H2O@rGO Anode Electrode for Lithium-Ion Batteries
Source: Materials (Basel). 2022 Jul 5;15(13):4705. doi: 10.3390/ma15134705 (PMC9267929; doi:10.3390/ma15134705)
Supplement: Supplementary file 1 [file materials-15-04705-s001.zip]

Archive with 1 entries (1 files):
- materials-1769211-supplementary.pdf
